# Supplementary material for: Expression of adiponectin in the subchondral bone of lumbar facet joints with different degrees of degeneration
Source: BMC Musculoskelet Disord. 2017 Nov 3;18:427. doi: 10.1186/s12891-017-1786-8 (PMC5670694; doi:10.1186/s12891-017-1786-8)
Supplement: Supplementary file 1 — The dataset supporting the conclusions of this article. (XLSX 27 kb) [file 12891_2017_1786_MOESM1_ESM.xlsx]

## Sheet: Sheet1
FJOA	Segment	IL-1β(pg/mg)	TNF-α(pg/mg)	lep(pg/mg)	adi(pg/mg)	BMI
0	R L4/5		0.0076		3901.9	20.2
0	R L4/5	0.133			4027.91	19.7
0	L L5/1	0.1286			4091.29	19.5
0	R L4/5	0.1563		0.766	4128.48	19.3
0	L L5/1	0.16333			3657.74	20.3
0	L L5/1	0.12533			4059.95	19.7
0	L L4/5	0.157			3862.64	20.2
0	L L4/5			1.104	3995.45	19.8
0	L L5/1				4098.15	19.5
0	R L4/5				4032.53	19.7
0	R L4/5				4119.16	19.4
1	L L4/5	0.158			2734.79	20.3
1	L L2/3				2663.25	21.4
1	L L4/5			0.979	1212.5	23.5
1	R L4/5				1379.71	23.8
1	L L4/5	0.1773			1745.83	22.7
1	L L4/5			0.738	2464.73	21.5
1	L L4/5				1905.41	22.4
1	R L5/S1	0.1605		0.695	1733.98	23.2
1	R L3/4	0.16066			2708.91	21.3
1	R L5/1	0.13366			2401.64	22.2
1	L L5/1	0.23866			785.89	28.1
1	L L4/5			1.065	2724.93	21.1
1	L L3/4				937.91	26.2
1	R L4/5	013266			2372.16	22.3
1	L L4/5	0.15433			2688.31	21.4
1	L L4/5			0.759	3912.01	20.2
1	R L4/5				3935.87	20.1
2	L L4/5			1.479	2445.06	21.6
2	L L4/5				1040.16	25.6
2	R L5/1				956.45	26.1
2	R L2/3				967.08	25.8
2	L L4/5			0.968	891.06	26.7
2	R L4/5	0.1983			1121.53	25.3
2	L L3/4	0.1646		1.091	882.41	27.9
2	L L4/5	0.24716			1142.86	24.6
2	R L5/S1	0.19346			2505.51	21.5
2	L L4/5			1.481	1694.72	23.7
2	L L4/5	0.16866			1766.92	22.5
2	R L4/5	0.43833			1712.5	23.6
2	R L4/5	0.202666			1005.62	25.7
2	L L4/5				1172.47	24.3
2	R L5/1	0.13666			1913.14	22.4
2	R L5/1			0.698	1696.26	23.6
2	R L4/5				1335.38	24.3
3	L L3/4	0.436			450.34	33.8
3	R L4/5	0.428			882.98	26.8
3	R L5/1		0.1433		502.79	29.6
3	R L4/5	0.4093			680.46	32.4
3	R L4/5			0.959	882.98	27.4
3	L L4/5			1.462	601.04	28.4
3	R L5/1			0.716	684.68	22.1
3	L L4/5				908.34	26.3
3	R L5/1		0.15	0.691	549.93	28.9
3	R L4/5			1.47	856.45	25.6
3	L L5/1				903.18	26.7
3	L L4/5	0.206			640.34	24.7
3	L L3/4				891.29	26.7
3	L L4/5			0.693	772.92	28.2
3	R L5/1	0.27166			509.82	29.3
The red-labeled adiponectin data were deleted， because they are extreme values in the degeneration group (1 and 2 of FJOA)

## Sheet: Sheet2
normal group						western blotting	qPCR
number	age	sex	Image check number	Lumbar level	Weishaupt grade	WB relative gray value	qPCR relative to the quantitative RQ value
a1	35	male	1181968	L4 R	0	1	1
a2	48	female	1193195	L4 L	0	1	1
a3	39	male	1199230	L3 L	0	1	1
a4	45	female	1200688	L5 L	0	1	1
a5	43	male	1203136	L5 R	0	1	1
a6	46	female	1026252	L3 R	0	1	1
a7	58	male	1221036	L4 L	0	1	1
a8	40	male	1230435	L5 R	0	1	1
a9	46	female	888255	L4 L	0	1	1
degenerative group
b1	58	male	1185620	L4 L	2	0.575384	0.884
b2	42	female	1153855	L5 L	2	0.459341	0.24
b3	49	female	1196185	L4 R	1	0.706889	0.025
b4	51	male	1200600	L4 R	1	0.555006	0.306
b5	43	male	1206280	L4 L	1	0.601884	0.616
b6	41	female	516831	L5 L	2	0.656552	0.543
b7	40	female	1226813	L4 R	1	0.801216	0.117
b8	45	male	1232676	L4 L	1	0.377211	0.93
b9	39	male	1070769	L5 R		0.56173	0.568
severe degenerative group
c1	66	female	1155876	L5 L	3	0.421945	0.394
c2	58	female	1179921	L3 L	3	0.171897	0.109
c3	54	female	1180073	L4 R	3	0.452239	0.021
c4	61	female	1191902	L4 L	3	0.23456	0.11
c5	62	female	1204521	L4 R	3	0.33456	0.064
c6	63	male	1211759	L5 L	3	0.089125	0.002
c7	41	female	801587	L4 R	3	0.54876	0.08
c8	62	male	1196281	L4 R	3	0.244767	0.859
c9	48	female	1225081	L4 R	3	0.087681	0.124
				R:right; L:left

## Sheet: Sheet3
normal group						immunohistochemistry
number	sex	age	Image check number	Lumbar level	Weishaupt grade	Staining score	area (%)
1	male	21	1082717	L3 R	0	4	87
2	female	44	1091642	L3 L	0	3	70
3	male	58	1094093	L4 R	0	4	83
4	male	52		L3 R	0	3	78
5	male	60	1081213	L3 L	0	4	89
6	male	52	1100163	L3 L	0	2	57
7	male	16	1098817	L5 R	0	1	35
8	male	44	1108421	L4 R	0	4	78
9	male	59		L4 R	0	2	66
10	male	50	1117571	L3 L	0	3	79
11	male	46		L5 R	0	1	24
12	male	44		L3 L	0	4	90
degenerative group
number	sex	age	Image check number	Lumbar level	Weishaupt grade	Staining score	area (%)
1	female	49	911611	L5 L	1	2	56
2	male	27	1102096	L4 L	1	2	68
3	male	61	1097825	L3 R	2	2	66
4	female	53	1104836	L5 L	2	1	23
5	male	19	1094616	L4 R	1	1	22
6	female	44	1167863	L4 R	2	2	34
7	female	44	1116764	L3 R	1	3	67
8	female	66	1127695	L4 L	2	2	17
9	male	56	1165748	L4 L	2	3	60
10	male	48		L4 R	2	2	48
11	male	44		L3 L	2	4	89
12	male	57		L4 L	2	2	46
severe degenerative group
number	sex	age	Image check number	Lumbar level	Weishaupt grade	Staining score	area (%)
1	male	61	1032612	L5 R	3	1	23
2	male	65	1091630	L4 L	3	1	22
3	male	65	1095770	L4 L	3	1	14
4	female	69	1099535	L5 R	3	2	57
5	male	34	1102156	L4 R	3	2	24
6	female	56		L5 L	3	1	34
7	male	77	1137996	L4 L	3	1	33
8	male	72	1134599	L4 R	3	3	57
9	male	49	1157663	L5 R	3	1	16
10	female	65	1154277	L5 L	3	1	27
11	female	53	1104656	L5 L	3	1	24
12	female	68	1108963	L4 R	3	1	26
13	female	70	579137	L5 L	3	2	30
14	female	66	1155876	L4 L	3	2	26
15	female	58	1110354	L4 R	3	1	24
16	female	53	1097688	L4 L	3	1	36
17	male	43		L4 R	3	1	28
18	male	60	1096486	L4 R	3	2	54
19	female	59	1127264	L5 L	3	2	49
20	male	53	1116002	L4 L	3	4	80
21	male	52	1165127	L4 R	3	1	24
22	male	55	1042438	L5 L	3	1	27
23	male	44		L5 L	3	1	22
24	male	63		L5 L	3	1	21
